# Supplementary material for: Sensing of an HIV-1–Derived Single-Stranded RNA-Oligonucleotide Induces Arginase 1-Mediated Tolerance
Source: Cells. 2024 Jun 23;13(13):1088. doi: 10.3390/cells13131088 (PMC11240372; doi:10.3390/cells13131088)
Supplement: Supplementary file 1 [file cells-13-01088-s001.zip]

Archive with 1 entries (1 files):
- cells-3027165-supplementary.pdf
